# Supplementary material for: Epigenetic centromere identity is precisely maintained through DNA replication but is uniquely specified among human cells
Source: Life Sci Alliance. 2023 Jan 3;6(3):e202201807. doi: 10.26508/lsa.202201807 (PMC9811134; doi:10.26508/lsa.202201807)
Supplement: Supplementary file 1 [file LSA-2022-01807_TableS1.xlsx]

## Sheet: Sheet1
Table S1. ChIP-seq statistics for PD-NC4 CENP-A chromatin
Type	Sample	Total number of merged paired-end reads (150bp x 2)	Total (%) number of merged reads >=100bp	Total (%) number of mapped reads
Input	PD-NC4 Parental	47895502	45,566,341 (% 95.14)	43,201,984 (% 90.20)
	Clone C2	62196908	61,245,412 (% 98.47)	59,314,428 (% 95.37)
	Clone C3	51806940	49,831,907 (% 96.19)	46,964,584 (% 90.65)
IP	PD-NC4 Parental	30935042	30,082,060 (% 97.24)	28,363,218 (% 91.69)
	Clone C2	38039172	35,604,664 (% 93.60)	33,186,580 (% 87.24)
	Clone C3	34303265	32,284,577 (% 94.12)	30,517,078 (% 88.96)
