# Supplementary material for: Epigenetic centromere identity is precisely maintained through DNA replication but is uniquely specified among human cells
Source: Life Sci Alliance. 2023 Jan 3;6(3):e202201807. doi: 10.26508/lsa.202201807 (PMC9811134; doi:10.26508/lsa.202201807)
Supplement: Supplementary file 2 [file LSA-2022-01807_TableS2.xlsx]

## Sheet: Sheet1
Table S2. CENP-A bound reads mapped to centromeric regions
Cell Line	Bulk centromeric reads	MAPQ filtered centromeric reads	% retained in MAPQ data
HeLa (G1)	47733859	2688372	5.632
PD-NC4	12649032	1306866	10.3317
RPE-1	5799682	1408048	24.278
HuRef	5747759	228340	3.97268
